# Supplementary material for: Site-specific synergy in heterogeneous single atoms for efficient oxygen evolution
Source: Nat Commun. 2025 Mar 15;16:2573. doi: 10.1038/s41467-025-57864-w (PMC11910543; doi:10.1038/s41467-025-57864-w)
Supplement: Supplementary file 3 — Supplementary Data 1 [file 41467_2025_57864_MOESM3_ESM.zip]

Archive with 6 entries (4 files):
- Supplementary Data 1/
- Supplementary Data 1/Optimized structure models/
- Supplementary Data 1/Optimized structure models/CoOOH.vesta
- Supplementary Data 1/Optimized structure models/RuT-CoOOH.vesta
- Supplementary Data 1/Optimized structure models/RuTIrV-CoOOH.vesta
- Supplementary Data 1/The legend of the Supplementary Data 1.doc
