# Supplementary material for: Site-specific synergy in heterogeneous single atoms for efficient oxygen evolution
Source: Nat Commun. 2025 Mar 15;16:2573. doi: 10.1038/s41467-025-57864-w (PMC11910543; doi:10.1038/s41467-025-57864-w)
Supplement: Supplementary file 3 — Supplementary Data 1 [file 41467_2025_57864_MOESM3_ESM.zip › Supplementary Data 1/Optimized structure models/CoOOH.vesta]

#VESTA_FORMAT_VERSION 3.3.0


CRYSTAL

TITLE
Sub

GROUP
1 1 P 1
SYMOP
 0.000000  0.000000  0.000000  1  0  0   0  1  0   0  0  1   1
 -1.0 -1.0 -1.0  0 0 0  0 0 0  0 0 0
TRANM 0
 0.000000  0.000000  0.000000  1  0  0   0  1  0   0  0  1
LTRANSL
 -1
 0.000000  0.000000  0.000000  0.000000  0.000000  0.000000
LORIENT
 -1   0   0   0   0
 1.000000  0.000000  0.000000  1.000000  0.000000  0.000000
 0.000000  0.000000  1.000000  0.000000  0.000000  1.000000
LMATRIX
 1.000000  0.000000  0.000000  0.000000
 0.000000  1.000000  0.000000  0.000000
 0.000000  0.000000  1.000000  0.000000
 0.000000  0.000000  0.000000  1.000000
 0.000000  0.000000  0.000000
CELLP
  8.553000  14.255000  22.518700  90.000000  90.000000 120.000000
  0.000000   0.000000   0.000000   0.000000   0.000000   0.000000
STRUC
  1 Co        Co1  1.0000   0.332490   0.197550   0.293820    1a       1
                            0.000000   0.000000   0.000000  0.00
  2 Co        Co2  1.0000   0.109980   0.133700   0.094020    1a       1
                            0.000000   0.000000   0.000000  0.00
  3  O         O3  1.0000   0.220800   0.066760   0.135690    1a       1
                            0.000000   0.000000   0.000000  0.00
  4  O         O4  1.0000   0.112390   0.130670   0.336300    1a       1
                            0.000000   0.000000   0.000000  0.00
  5  O         O5  1.0000   0.331930   0.000160   0.047290    1a       1
                            0.000000   0.000000   0.000000  0.00
  6  O         O6  1.0000   0.222350   0.065210   0.249090    1a       1
                            0.000000   0.000000   0.000000  0.00
  7  H         H7  1.0000  -0.000370   0.200130   0.003650    1a       1
                            0.000000   0.000000   0.000000  0.00
  8  H         H8  1.0000   0.221210   0.065940   0.203620    1a       1
                            0.000000   0.000000   0.000000  0.00
  9 Co        Co9  1.0000   0.668800   0.198360   0.290330    1a       1
                            0.000000   0.000000   0.000000  0.00
 10 Co       Co10  1.0000   0.443230   0.133550   0.093980    1a       1
                            0.000000   0.000000   0.000000  0.00
 11  O        O11  1.0000   0.554360   0.066740   0.135600    1a       1
                            0.000000   0.000000   0.000000  0.00
 12  O        O12  1.0000   0.454760   0.140190   0.336010    1a       1
                            0.000000   0.000000   0.000000  0.00
 13  O        O13  1.0000   0.665230   0.000190   0.047390    1a       1
                            0.000000   0.000000   0.000000  0.00
 14  O        O14  1.0000   0.556020   0.064330   0.248220    1a       1
                            0.000000   0.000000   0.000000  0.00
 15  H        H15  1.0000   0.332680   0.200470   0.003420    1a       1
                            0.000000   0.000000   0.000000  0.00
 16  H        H16  1.0000   0.554940   0.064170   0.202620    1a       1
                            0.000000   0.000000   0.000000  0.00
 17 Co       Co17  1.0000   1.001340   0.198410   0.294200    1a       1
                            0.000000   0.000000   0.000000  0.00
 18 Co       Co18  1.0000   0.776620   0.133540   0.093960    1a       1
                            0.000000   0.000000   0.000000  0.00
 19  O        O19  1.0000   0.887590   0.066700   0.135710    1a       1
                            0.000000   0.000000   0.000000  0.00
 20  O        O20  1.0000   0.776580   0.132380   0.335150    1a       1
                            0.000000   0.000000   0.000000  0.00
 21  O        O21  1.0000   0.998550   0.000330   0.047210    1a       1
                            0.000000   0.000000   0.000000  0.00
 22  O        O22  1.0000   0.889660   0.064910   0.249360    1a       1
                            0.000000   0.000000   0.000000  0.00
 23  H        H23  1.0000   0.665990   0.200080   0.003090    1a       1
                            0.000000   0.000000   0.000000  0.00
 24  H        H24  1.0000   0.888920   0.065530   0.204040    1a       1
                            0.000000   0.000000   0.000000  0.00
 25 Co       Co25  1.0000   0.333070   0.397690   0.298040    1a       1
                            0.000000   0.000000   0.000000  0.00
 26 Co       Co26  1.0000   0.110840   0.333960   0.093860    1a       1
                            0.000000   0.000000   0.000000  0.00
 27  O        O27  1.0000   0.221570   0.267300   0.135900    1a       1
                            0.000000   0.000000   0.000000  0.00
 28  O        O28  1.0000   0.108690   0.330300   0.336800    1a       1
                            0.000000   0.000000   0.000000  0.00
 29  O        O29  1.0000   0.332230   0.200330   0.047000    1a       1
                            0.000000   0.000000   0.000000  0.00
 30  O        O30  1.0000   0.224460   0.266170   0.250680    1a       1
                            0.000000   0.000000   0.000000  0.00
 31  H        H31  1.0000  -0.000650   0.400270   0.003850    1a       1
                            0.000000   0.000000   0.000000  0.00
 32  H        H32  1.0000   0.224980   0.267810   0.205320    1a       1
                            0.000000   0.000000   0.000000  0.00
 33 Co       Co33  1.0000   0.668740   0.399080   0.294440    1a       1
                            0.000000   0.000000   0.000000  0.00
 34 Co       Co34  1.0000   0.443230   0.333760   0.094020    1a       1
                            0.000000   0.000000   0.000000  0.00
 35  O        O35  1.0000   0.554590   0.266940   0.135420    1a       1
                            0.000000   0.000000   0.000000  0.00
 36  O        O36  1.0000   0.451670   0.325800   0.339250    1a       1
                            0.000000   0.000000   0.000000  0.00
 37  O        O37  1.0000   0.665640   0.200330   0.046660    1a       1
                            0.000000   0.000000   0.000000  0.00
 38  O        O38  1.0000   0.555450   0.265820   0.247640    1a       1
                            0.000000   0.000000   0.000000  0.00
 39  H        H39  1.0000   0.332610   0.400410   0.001600    1a       1
                            0.000000   0.000000   0.000000  0.00
 40  H        H40  1.0000   0.554520   0.267010   0.202110    1a       1
                            0.000000   0.000000   0.000000  0.00
 41 Co       Co41  1.0000   1.001180   0.397300   0.294260    1a       1
                            0.000000   0.000000   0.000000  0.00
 42 Co       Co42  1.0000   0.776820   0.333700   0.093990    1a       1
                            0.000000   0.000000   0.000000  0.00
 43  O        O43  1.0000   0.888110   0.266940   0.135560    1a       1
                            0.000000   0.000000   0.000000  0.00
 44  O        O44  1.0000   0.769890   0.327180   0.336230    1a       1
                            0.000000   0.000000   0.000000  0.00
 45  O        O45  1.0000   0.999120   0.200500   0.047270    1a       1
                            0.000000   0.000000   0.000000  0.00
 46  O        O46  1.0000   0.891670   0.265770   0.248090    1a       1
                            0.000000   0.000000   0.000000  0.00
 47  H        H47  1.0000   0.664940   0.400110   0.003400    1a       1
                            0.000000   0.000000   0.000000  0.00
 48  H        H48  1.0000   0.892030   0.267020   0.202450    1a       1
                            0.000000   0.000000   0.000000  0.00
 49 Co       Co49  1.0000   0.334210   0.597310   0.296310    1a       1
                            0.000000   0.000000   0.000000  0.00
 50 Co       Co50  1.0000   0.110520   0.533850   0.093980    1a       1
                            0.000000   0.000000   0.000000  0.00
 51  O        O51  1.0000   0.222010   0.467200   0.136020    1a       1
                            0.000000   0.000000   0.000000  0.00
 52  O        O52  1.0000   0.109880   0.529940   0.335700    1a       1
                            0.000000   0.000000   0.000000  0.00
 53  O        O53  1.0000   0.332370   0.400420   0.045290    1a       1
                            0.000000   0.000000   0.000000  0.00
 54  O        O54  1.0000   0.225490   0.464930   0.250900    1a       1
                            0.000000   0.000000   0.000000  0.00
 55  H        H55  1.0000  -0.000270   0.600700   0.003730    1a       1
                            0.000000   0.000000   0.000000  0.00
 56  H        H56  1.0000   0.226430   0.465740   0.205390    1a       1
                            0.000000   0.000000   0.000000  0.00
 57 Co       Co57  1.0000   0.668780   0.598520   0.295280    1a       1
                            0.000000   0.000000   0.000000  0.00
 58 Co       Co58  1.0000   0.443090   0.533490   0.093980    1a       1
                            0.000000   0.000000   0.000000  0.00
 59  O        O59  1.0000   0.554020   0.466720   0.136000    1a       1
                            0.000000   0.000000   0.000000  0.00
 60  O        O60  1.0000   0.447120   0.532270   0.337970    1a       1
                            0.000000   0.000000   0.000000  0.00
 61  O        O61  1.0000   0.665490   0.400260   0.046990    1a       1
                            0.000000   0.000000   0.000000  0.00
 62  O        O62  1.0000   0.554310   0.464010   0.251210    1a       1
                            0.000000   0.000000   0.000000  0.00
 63  H        H63  1.0000   0.333390   0.600430   0.001970    1a       1
                            0.000000   0.000000   0.000000  0.00
 64  H        H64  1.0000   0.552730   0.464180   0.205980    1a       1
                            0.000000   0.000000   0.000000  0.00
 65 Co       Co65  1.0000   1.000510   0.598320   0.294420    1a       1
                            0.000000   0.000000   0.000000  0.00
 66 Co       Co66  1.0000   0.776320   0.533480   0.094050    1a       1
                            0.000000   0.000000   0.000000  0.00
 67  O        O67  1.0000   0.887720   0.467020   0.135880    1a       1
                            0.000000   0.000000   0.000000  0.00
 68  O        O68  1.0000   0.779860   0.531860   0.336290    1a       1
                            0.000000   0.000000   0.000000  0.00
 69  O        O69  1.0000   0.999130   0.400450   0.047440    1a       1
                            0.000000   0.000000   0.000000  0.00
 70  O        O70  1.0000   0.888620   0.464910   0.249570    1a       1
                            0.000000   0.000000   0.000000  0.00
 71  H        H71  1.0000   0.665250   0.599860   0.003490    1a       1
                            0.000000   0.000000   0.000000  0.00
 72  H        H72  1.0000   0.887160   0.465760   0.204160    1a       1
                            0.000000   0.000000   0.000000  0.00
 73 Co       Co73  1.0000   0.334260   0.798340   0.296550    1a       1
                            0.000000   0.000000   0.000000  0.00
 74 Co       Co74  1.0000   0.110090   0.733590   0.094040    1a       1
                            0.000000   0.000000   0.000000  0.00
 75  O        O75  1.0000   0.221680   0.667040   0.135780    1a       1
                            0.000000   0.000000   0.000000  0.00
 76  O        O76  1.0000   0.111470   0.732170   0.336720    1a       1
                            0.000000   0.000000   0.000000  0.00
 77  O        O77  1.0000   0.332370   0.600290   0.045600    1a       1
                            0.000000   0.000000   0.000000  0.00
 78  O        O78  1.0000   0.225580   0.665150   0.250870    1a       1
                            0.000000   0.000000   0.000000  0.00
 79  H        H79  1.0000  -0.000900   0.799780   0.003710    1a       1
                            0.000000   0.000000   0.000000  0.00
 80  H        H80  1.0000   0.226230   0.666340   0.205670    1a       1
                            0.000000   0.000000   0.000000  0.00
 81 Co       Co81  1.0000   0.668940   0.797960   0.296270    1a       1
                            0.000000   0.000000   0.000000  0.00
 82 Co       Co82  1.0000   0.443040   0.733410   0.093930    1a       1
                            0.000000   0.000000   0.000000  0.00
 83  O        O83  1.0000   0.553940   0.666930   0.135930    1a       1
                            0.000000   0.000000   0.000000  0.00
 84  O        O84  1.0000   0.443590   0.730360   0.341860    1a       1
                            0.000000   0.000000   0.000000  0.00
 85  O        O85  1.0000   0.665350   0.600110   0.047060    1a       1
                            0.000000   0.000000   0.000000  0.00
 86  O        O86  1.0000   0.554970   0.665270   0.251250    1a       1
                            0.000000   0.000000   0.000000  0.00
 87  H        H87  1.0000   0.332800   0.799880   0.001960    1a       1
                            0.000000   0.000000   0.000000  0.00
 88  H        H88  1.0000   0.553430   0.666350   0.206020    1a       1
                            0.000000   0.000000   0.000000  0.00
 89 Co       Co89  1.0000   1.001280   0.798270   0.294240    1a       1
                            0.000000   0.000000   0.000000  0.00
 90 Co       Co90  1.0000   0.775930   0.733390   0.093940    1a       1
                            0.000000   0.000000   0.000000  0.00
 91  O        O91  1.0000   0.887380   0.666670   0.135850    1a       1
                            0.000000   0.000000   0.000000  0.00
 92  O        O92  1.0000   0.781840   0.732090   0.336300    1a       1
                            0.000000   0.000000   0.000000  0.00
 93  O        O93  1.0000   0.998710   0.600260   0.047340    1a       1
                            0.000000   0.000000   0.000000  0.00
 94  O        O94  1.0000   0.889790   0.664390   0.249550    1a       1
                            0.000000   0.000000   0.000000  0.00
 95  H        H95  1.0000   0.664830   0.799800   0.001920    1a       1
                            0.000000   0.000000   0.000000  0.00
 96  H        H96  1.0000   0.888300   0.664660   0.204170    1a       1
                            0.000000   0.000000   0.000000  0.00
 97 Co       Co97  1.0000   0.333020   0.996780   0.294120    1a       1
                            0.000000   0.000000   0.000000  0.00
 98 Co       Co98  1.0000   0.109510   0.933390   0.093890    1a       1
                            0.000000   0.000000   0.000000  0.00
 99  O        O99  1.0000   0.221270   0.866670   0.135880    1a       1
                            0.000000   0.000000   0.000000  0.00
100  O       O100  1.0000   0.112560   0.931560   0.335580    1a       1
                            0.000000   0.000000   0.000000  0.00
101  O       O101  1.0000   0.331900   0.800080   0.045600    1a       1
                            0.000000   0.000000   0.000000  0.00
102  O       O102  1.0000   0.227330   0.865840   0.249720    1a       1
                            0.000000   0.000000   0.000000  0.00
103  H       H103  1.0000  -0.001710   1.000090   0.003600    1a       1
                            0.000000   0.000000   0.000000  0.00
104  H       H104  1.0000   0.228240   0.866970   0.204150    1a       1
                            0.000000   0.000000   0.000000  0.00
105 Co      Co105  1.0000   0.666340   0.998070   0.293940    1a       1
                            0.000000   0.000000   0.000000  0.00
106 Co      Co106  1.0000   0.442790   0.933120   0.093980    1a       1
                            0.000000   0.000000   0.000000  0.00
107  O       O107  1.0000   0.553630   0.866160   0.135790    1a       1
                            0.000000   0.000000   0.000000  0.00
108  O       O108  1.0000   0.445700   0.932820   0.336190    1a       1
                            0.000000   0.000000   0.000000  0.00
109  O       O109  1.0000   0.665090   0.800050   0.045560    1a       1
                            0.000000   0.000000   0.000000  0.00
110  O       O110  1.0000   0.555470   0.863550   0.250850    1a       1
                            0.000000   0.000000   0.000000  0.00
111  H       H111  1.0000   0.332570   0.999880   0.003690    1a       1
                            0.000000   0.000000   0.000000  0.00
112  H       H112  1.0000   0.553660   0.863420   0.205650    1a       1
                            0.000000   0.000000   0.000000  0.00
113 Co      Co113  1.0000   1.001890   0.998310   0.294040    1a       1
                            0.000000   0.000000   0.000000  0.00
114 Co      Co114  1.0000   0.775860   0.933130   0.093970    1a       1
                            0.000000   0.000000   0.000000  0.00
115  O       O115  1.0000   0.886590   0.866430   0.135640    1a       1
                            0.000000   0.000000   0.000000  0.00
116  O       O116  1.0000   0.779440   0.932240   0.335980    1a       1
                            0.000000   0.000000   0.000000  0.00
117  O       O117  1.0000   0.998480   0.800060   0.047310    1a       1
                            0.000000   0.000000   0.000000  0.00
118  O       O118  1.0000   0.885530   0.863440   0.249630    1a       1
                            0.000000   0.000000   0.000000  0.00
119  H       H119  1.0000   0.665230   0.999600   0.003790    1a       1
                            0.000000   0.000000   0.000000  0.00
120  H       H120  1.0000   0.882460   0.863540   0.204260    1a       1
                            0.000000   0.000000   0.000000  0.00
  0 0 0 0 0 0 0
THERI 1
  1        Co1  0.018240
  2        Co2  0.018240
  3         O3  1.000000
  4         O4  1.000000
  5         O5  1.000000
  6         O6  1.000000
  7         H7  0.015580
  8         H8  0.015580
  9        Co9  0.018240
 10       Co10  0.018240
 11        O11  1.000000
 12        O12  1.000000
 13        O13  1.000000
 14        O14  1.000000
 15        H15  0.015580
 16        H16  0.015580
 17       Co17  0.018240
 18       Co18  0.018240
 19        O19  1.000000
 20        O20  1.000000
 21        O21  1.000000
 22        O22  1.000000
 23        H23  0.015580
 24        H24  0.015580
 25       Co25  0.018240
 26       Co26  0.018240
 27        O27  1.000000
 28        O28  1.000000
 29        O29  1.000000
 30        O30  1.000000
 31        H31  0.015580
 32        H32  0.015580
 33       Co33  0.018240
 34       Co34  0.018240
 35        O35  1.000000
 36        O36  1.000000
 37        O37  1.000000
 38        O38  1.000000
 39        H39  0.015580
 40        H40  0.015580
 41       Co41  0.018240
 42       Co42  0.018240
 43        O43  1.000000
 44        O44  1.000000
 45        O45  1.000000
 46        O46  1.000000
 47        H47  0.015580
 48        H48  0.015580
 49       Co49  0.018240
 50       Co50  0.018240
 51        O51  1.000000
 52        O52  1.000000
 53        O53  1.000000
 54        O54  1.000000
 55        H55  0.015580
 56        H56  0.015580
 57       Co57  0.018240
 58       Co58  0.018240
 59        O59  1.000000
 60        O60  1.000000
 61        O61  1.000000
 62        O62  1.000000
 63        H63  0.015580
 64        H64  0.015580
 65       Co65  0.018240
 66       Co66  0.018240
 67        O67  1.000000
 68        O68  1.000000
 69        O69  1.000000
 70        O70  1.000000
 71        H71  0.015580
 72        H72  0.015580
 73       Co73  0.018240
 74       Co74  0.018240
 75        O75  1.000000
 76        O76  1.000000
 77        O77  1.000000
 78        O78  1.000000
 79        H79  0.015580
 80        H80  0.015580
 81       Co81  0.018240
 82       Co82  0.018240
 83        O83  1.000000
 84        O84  1.000000
 85        O85  1.000000
 86        O86  1.000000
 87        H87  0.015580
 88        H88  0.015580
 89       Co89  0.018240
 90       Co90  0.018240
 91        O91  1.000000
 92        O92  1.000000
 93        O93  1.000000
 94        O94  1.000000
 95        H95  0.015580
 96        H96  0.015580
 97       Co97  0.018240
 98       Co98  0.018240
 99        O99  1.000000
100       O100  1.000000
101       O101  1.000000
102       O102  1.000000
103       H103  0.015580
104       H104  0.015580
105      Co105  0.018240
106      Co106  0.018240
107       O107  1.000000
108       O108  1.000000
109       O109  1.000000
110       O110  1.000000
111       H111  0.015580
112       H112  0.015580
113      Co113  0.018240
114      Co114  0.018240
115       O115  1.000000
116       O116  1.000000
117       O117  1.000000
118       O118  1.000000
119       H119  0.015580
120       H120  0.015580
  0 0 0
SHAPE
  0       0       0       0   0.000000  0   192   192   192   192
BOUND
       0        1         0        1         0        1
  0   0   0   0  0
SBOND
  1    Co     O    0.00000    2.40493  0  1  1  0  1  0.250  2.000 127 127 127
  2     O     H    0.00000    1.20000  0  1  0  0  1  0.250  2.000 127 127 127
  3     H     O    1.20000    2.10000  0  0  0  0  5  0.250  2.000 127 127 127
  0 0 0 0
SITET
  1        Co1  1.2500 128 128 255   0   0 175 204  0
  2        Co2  1.2500 128 128 255   0   0 175 204  0
  3         O3  0.7400 254  31  91 254   3   0 204  0
  4         O4  0.7400 254  31  91 254   3   0 204  0
  5         O5  0.7400 254  31  91 254   3   0 204  0
  6         O6  0.7400 254  31  91 254   3   0 204  0
  7         H7  0.4600 255 204 204 255 204 204 204  0
  8         H8  0.4600 255 204 204 255 204 204 204  0
  9        Co9  1.2500 128 128 255   0   0 175 204  0
 10       Co10  1.2500 128 128 255   0   0 175 204  0
 11        O11  0.7400 254  31  91 254   3   0 204  0
 12        O12  0.7400 254  31  91 254   3   0 204  0
 13        O13  0.7400 254  31  91 254   3   0 204  0
 14        O14  0.7400 254  31  91 254   3   0 204  0
 15        H15  0.4600 255 204 204 255 204 204 204  0
 16        H16  0.4600 255 204 204 255 204 204 204  0
 17       Co17  1.2500 128 128 255   0   0 175 204  0
 18       Co18  1.2500 128 128 255   0   0 175 204  0
 19        O19  0.7400 254  31  91 254   3   0 204  0
 20        O20  0.7400 254  31  91 254   3   0 204  0
 21        O21  0.7400 254  31  91 254   3   0 204  0
 22        O22  0.7400 254  31  91 254   3   0 204  0
 23        H23  0.4600 255 204 204 255 204 204 204  0
 24        H24  0.4600 255 204 204 255 204 204 204  0
 25       Co25  1.2500 128 128 255   0   0 175 204  0
 26       Co26  1.2500 128 128 255   0   0 175 204  0
 27        O27  0.7400 254  31  91 254   3   0 204  0
 28        O28  0.7400 254  31  91 254   3   0 204  0
 29        O29  0.7400 254  31  91 254   3   0 204  0
 30        O30  0.7400 254  31  91 254   3   0 204  0
 31        H31  0.4600 255 204 204 255 204 204 204  0
 32        H32  0.4600 255 204 204 255 204 204 204  0
 33       Co33  1.2500 128 128 255   0   0 175 204  0
 34       Co34  1.2500 128 128 255   0   0 175 204  0
 35        O35  0.7400 254  31  91 254   3   0 204  0
 36        O36  0.7400 254  31  91 254   3   0 204  0
 37        O37  0.7400 254  31  91 254   3   0 204  0
 38        O38  0.7400 254  31  91 254   3   0 204  0
 39        H39  0.4600 255 204 204 255 204 204 204  0
 40        H40  0.4600 255 204 204 255 204 204 204  0
 41       Co41  1.2500 128 128 255   0   0 175 204  0
 42       Co42  1.2500 128 128 255   0   0 175 204  0
 43        O43  0.7400 254  31  91 254   3   0 204  0
 44        O44  0.7400 254  31  91 254   3   0 204  0
 45        O45  0.7400 254  31  91 254   3   0 204  0
 46        O46  0.7400 254  31  91 254   3   0 204  0
 47        H47  0.4600 255 204 204 255 204 204 204  0
 48        H48  0.4600 255 204 204 255 204 204 204  0
 49       Co49  1.2500 128 128 255   0   0 175 204  0
 50       Co50  1.2500 128 128 255   0   0 175 204  0
 51        O51  0.7400 254  31  91 254   3   0 204  0
 52        O52  0.7400 254  31  91 254   3   0 204  0
 53        O53  0.7400 254  31  91 254   3   0 204  0
 54        O54  0.7400 254  31  91 254   3   0 204  0
 55        H55  0.4600 255 204 204 255 204 204 204  0
 56        H56  0.4600 255 204 204 255 204 204 204  0
 57       Co57  1.2500 128 128 255   0   0 175 204  0
 58       Co58  1.2500 128 128 255   0   0 175 204  0
 59        O59  0.7400 254  31  91 254   3   0 204  0
 60        O60  0.7400 254  31  91 254   3   0 204  0
 61        O61  0.7400 254  31  91 254   3   0 204  0
 62        O62  0.7400 254  31  91 254   3   0 204  0
 63        H63  0.4600 255 204 204 255 204 204 204  0
 64        H64  0.4600 255 204 204 255 204 204 204  0
 65       Co65  1.2500 128 128 255   0   0 175 204  0
 66       Co66  1.2500 128 128 255   0   0 175 204  0
 67        O67  0.7400 254  31  91 254   3   0 204  0
 68        O68  0.7400 254  31  91 254   3   0 204  0
 69        O69  0.7400 254  31  91 254   3   0 204  0
 70        O70  0.7400 254  31  91 254   3   0 204  0
 71        H71  0.4600 255 204 204 255 204 204 204  0
 72        H72  0.4600 255 204 204 255 204 204 204  0
 73       Co73  1.2500 128 128 255   0   0 175 204  0
 74       Co74  1.2500 128 128 255   0   0 175 204  0
 75        O75  0.7400 254  31  91 254   3   0 204  0
 76        O76  0.7400 254  31  91 254   3   0 204  0
 77        O77  0.7400 254  31  91 254   3   0 204  0
 78        O78  0.7400 254  31  91 254   3   0 204  0
 79        H79  0.4600 255 204 204 255 204 204 204  0
 80        H80  0.4600 255 204 204 255 204 204 204  0
 81       Co81  1.2500 128 128 255   0   0 175 204  0
 82       Co82  1.2500 128 128 255   0   0 175 204  0
 83        O83  0.7400 254  31  91 254   3   0 204  0
 84        O84  0.7400 254  31  91 254   3   0 204  0
 85        O85  0.7400 254  31  91 254   3   0 204  0
 86        O86  0.7400 254  31  91 254   3   0 204  0
 87        H87  0.4600 255 204 204 255 204 204 204  0
 88        H88  0.4600 255 204 204 255 204 204 204  0
 89       Co89  1.2500 128 128 255   0   0 175 204  0
 90       Co90  1.2500 128 128 255   0   0 175 204  0
 91        O91  0.7400 254  31  91 254   3   0 204  0
 92        O92  0.7400 254  31  91 254   3   0 204  0
 93        O93  0.7400 254  31  91 254   3   0 204  0
 94        O94  0.7400 254  31  91 254   3   0 204  0
 95        H95  0.4600 255 204 204 255 204 204 204  0
 96        H96  0.4600 255 204 204 255 204 204 204  0
 97       Co97  1.2500 128 128 255   0   0 175 204  0
 98       Co98  1.2500 128 128 255   0   0 175 204  0
 99        O99  0.7400 254  31  91 254   3   0 204  0
100       O100  0.7400 254  31  91 254   3   0 204  0
101       O101  0.7400 254  31  91 254   3   0 204  0
102       O102  0.7400 254  31  91 254   3   0 204  0
103       H103  0.4600 255 204 204 255 204 204 204  0
104       H104  0.4600 255 204 204 255 204 204 204  0
105      Co105  1.2500 128 128 255   0   0 175 204  0
106      Co106  1.2500 128 128 255   0   0 175 204  0
107       O107  0.7400 254  31  91 254   3   0 204  0
108       O108  0.7400 254  31  91 254   3   0 204  0
109       O109  0.7400 254  31  91 254   3   0 204  0
110       O110  0.7400 254  31  91 254   3   0 204  0
111       H111  0.4600 255 204 204 255 204 204 204  0
112       H112  0.4600 255 204 204 255 204 204 204  0
113      Co113  1.2500 128 128 255   0   0 175 204  0
114      Co114  1.2500 128 128 255   0   0 175 204  0
115       O115  0.7400 254  31  91 254   3   0 204  0
116       O116  0.7400 254  31  91 254   3   0 204  0
117       O117  0.7400 254  31  91 254   3   0 204  0
118       O118  0.7400 254  31  91 254   3   0 204  0
119       H119  0.4600 255 204 204 255 204 204 204  0
120       H120  0.4600 255 204 204 255 204 204 204  0
  0 0 0 0 0 0
VECTR
 0 0 0 0 0
VECTT
 0 0 0 0 0
SPLAN
  0   0   0   0
LBLAT
 -1
LBLSP
 -1
DLATM
 -1
DLBND
 -1
DLPLY
 -1
PLN2D
  0   0   0   0
ATOMT
  1         Co  1.2500 128 128 255   0   0 175 204
  2          O  0.7400 254  31  91 254   3   0 204
  3          H  0.4600 255 204 204 255 204 204 204
  0 0 0 0 0 0
SCENE
 0.991361  0.130606  0.012068  0.000000
-0.112700  0.801134  0.587778  0.000000
 0.067099 -0.584060  0.808933  0.000000
 0.000000  0.000000  0.000000  1.000000
  0.000   0.000
  0.000
  1.000
HBOND 0 2

STYLE
DISPF 37753794
MODEL   0  1  0
SURFS   0  1  1
SECTS  96  1
FORMS   0  1
ATOMS   0  0  1
BONDS   1
POLYS   1
VECTS 1.000000
FORMP
  1  1.0   0   0   0
ATOMP
 24  24   0  50  2.0   0
BONDP
  1  16  0.250  2.000 127 127 127
POLYP
 204 1  1.000 180 180 180
ISURF
  0   0   0   0
TEX3P
  1 0.00000E+000 1.00000E+000
SECTP
  1 5.00000E-001 5.00000E-001 0.00000E+000
HKLPP
 192 1  1.000 255   0 255
UCOLP
   0   0  1.000   0   0   0
COMPS 1
LABEL 1    12  1.000 0
PROJT 0  0.962
BKGRC
 255 255 255
DPTHQ 1 -0.5000  3.5000
LIGHT0 1
 1.000000  0.000000  0.000000  0.000000
 0.000000  1.000000  0.000000  0.000000
 0.000000  0.000000  1.000000  0.000000
 0.000000  0.000000  0.000000  1.000000
 0.000000  0.000000 20.000000  0.000000
 0.000000  0.000000 -1.000000
  26  26  26 255
 179 179 179 255
 255 255 255 255
LIGHT1
 1.000000  0.000000  0.000000  0.000000
 0.000000  1.000000  0.000000  0.000000
 0.000000  0.000000  1.000000  0.000000
 0.000000  0.000000  0.000000  1.000000
 0.000000  0.000000 20.000000  0.000000
 0.000000  0.000000 -1.000000
   0   0   0   0
   0   0   0   0
   0   0   0   0
LIGHT2
 1.000000  0.000000  0.000000  0.000000
 0.000000  1.000000  0.000000  0.000000
 0.000000  0.000000  1.000000  0.000000
 0.000000  0.000000  0.000000  1.000000
 0.000000  0.000000 20.000000  0.000000
 0.000000  0.000000 -1.000000
   0   0   0   0
   0   0   0   0
   0   0   0   0
LIGHT3
 1.000000  0.000000  0.000000  0.000000
 0.000000  1.000000  0.000000  0.000000
 0.000000  0.000000  1.000000  0.000000
 0.000000  0.000000  0.000000  1.000000
 0.000000  0.000000 20.000000  0.000000
 0.000000  0.000000 -1.000000
   0   0   0   0
   0   0   0   0
   0   0   0   0
ATOMM
 204 204 204 255
 128.000
BONDM
 255 255 255 255
 128.000
POLYM
 255 255 255 255
 128.000
SURFM
   0   0   0 255
 128.000
FORMM
 255 255 255 255
 128.000
HKLPM
 255 255 255 255
 128.000
